# Supplementary material for: Direct One-Step Growth of Bimetallic Ni2Mo3N on Ni Foam as an Efficient Oxygen Evolution Electrocatalyst
Source: Materials (Basel). 2021 Aug 23;14(16):4768. doi: 10.3390/ma14164768 (PMC8398334; doi:10.3390/ma14164768)
Supplement: Supplementary file 1 [file materials-14-04768-s001.zip]

Archive with 1 entries (1 files):
- materials-1296248-supplementary.pdf
